# Supplementary material for: Clinical Significance of Tumor Size in Gross Extrathyroidal Extension to Strap Muscles (T3b) in Papillary Thyroid Carcinoma: Comparison with T2
Source: Cancers (Basel). 2022 Sep 23;14(19):4615. doi: 10.3390/cancers14194615 (PMC9563603; doi:10.3390/cancers14194615)
Supplement: Supplementary file 1 [file cancers-14-04615-s001.zip]

Archive with 1 entries (1 files):
- cancers-1920620-supplementary.pdf
